# Supplementary material for: Impact of Physical Activity Counselling on Children with Medical Conditions and Disabilities and Their Families
Source: Children (Basel). 2023 Jul 27;10(8):1293. doi: 10.3390/children10081293 (PMC10453572; doi:10.3390/children10081293)
Supplement: Supplementary file 1 [file children-10-01293-s001.zip]

Archive with 2 entries (2 files):
- File S1 Child Interview Guide 2021-05-10.pdf
- File S2 Parent Interview Guide 2021-05-10.pdf
